# Supplementary material for: Cold Ablation Robot-Guided Laser Osteotome (CARLO®): From Bench to Bedside
Source: J Clin Med. 2021 Jan 24;10(3):450. doi: 10.3390/jcm10030450 (PMC7865977; doi:10.3390/jcm10030450)
Supplement: Supplementary file 1 [file jcm-10-00450-s001.zip]

Archive with 1 entries (1 files):
- jcm-1006663-supplementary.mp4
